# Supplementary material for: Clinically Applicable Cyclotron-Produced Gallium-68 Gives High-Yield Radiolabeling of DOTA-Based Tracers
Source: Biomolecules. 2021 Jul 29;11(8):1118. doi: 10.3390/biom11081118 (PMC8393313; doi:10.3390/biom11081118)
Supplement: Supplementary file 1 [file biomolecules-11-01118-s001.zip]

Archive with 1 entries (1 files):
- biomolecules-1301937-supplementary.pdf
